# Supplementary material for: Individuals with Type 2 Diabetes Mellitus Tend to Select Low-Carbohydrate, Low-Calorie Food Menus at Home on Diet Application
Source: Nutrients. 2022 Oct 14;14(20):4290. doi: 10.3390/nu14204290 (PMC9610133; doi:10.3390/nu14204290)
Supplement: Supplementary file 1 [file nutrients-14-04290-s001.zip]

Archive with 1 entries (1 files):
- nutrients-1892613-supplementary.pdf
